# Supplementary material for: The Effect of Component Defects on the Performance of Perovskite Devices and the Low-Cost Preparation of High-Purity PbI2
Source: Molecules. 2024 Aug 11;29(16):3810. doi: 10.3390/molecules29163810 (PMC11357023; doi:10.3390/molecules29163810)
Supplement: Supplementary file 1 [file molecules-29-03810-s001.zip]

Archive with 1 entries (1 files):
- molecules-3119852-supplementary.pdf
